# Supplementary material for: Microcosting Study of Genomic Profiling for Precision Cancer Medicine: Application from the National Infrastructure for Precision Diagnostics in Norway
Source: J Mol Diagn. 2025 Jul 23;27(10):945–53. doi: 10.1016/j.jmoldx.2025.06.006 (PMC12597535; doi:10.1016/j.jmoldx.2025.06.006)
Supplement: Supplemental Appendix S1 [file mmc1.xlsx]

## Sheet: 0_Summary
	Micro-costing framework for genomic profiling in the Norwegian Infrastructure for Precision Diagnostics (InPreD)
	This framework was developed within the study: "Micro-costing Study of Genomic Profiling for Precision Cancer Medicine: Application from the National Infrastructure for Precision Diagnostics in Norway" by Henkel et al. 2025
	Please refer to the study for further description and cite the study when distributing, remixing, adapting, and building upon this framework.
	Version from June 20, 2025, including USD conversion on all tabs
	Results
		batch size	12
		Costs per patient sample	Consumables	Personnel	Equipment	Software and storage	Mark-up overhead in %	Overhead	Total costs	Percentage of total costs		Weighting per step to exclude steps or account for quality controls	Total costs weighted
	Step 1	Analysis request and sampling	0	1606.99	0	0	0.2	321.398	1928.39	0.0609775		1	1928.39
	Step 2	Sample registration and processing	224.529	1150.72	125.564	0		300.163	1800.98	0.0569487		1	1800.98
	Step 3	DNA/RNA extraction	351.25	1006.35	283.619	0		328.243	1969.46	0.0622762		1	1969.46
	Step 4	Library preparation	7393.63	1083.76	604.259	0		1816.33	10898	0.344604		1	10898
	Step 5	Sequencing	2929.87	334.159	2994.25	269.444		1305.54	7833.27	0.247695		1	7833.27
	Step 6	Data Analysis	0	510.915	0	0		102.183	613.099	0.0193868		1	613.099
	Step 7	Data interpretation	0	3135.16	0	27.9773		632.628	3795.77	0.120026		1	3795.77
	Step 8	Molecular tumor board and reporting	0	2222.29	6.63542	0		445.786	2674.71	0.084577		0	0
	Step 9	Storage	0	0	0	92.4642		18.4928	110.957	0.00350857		1	110.957
		Total costs CHECK	0	0	0	0			0	1
		Total costs	10899.3	11050.4	4014.33	389.886		5270.77	31624.6				28949.9
		Percentage of total costs	0.344645	0.349423	0.126937	0.0123286		0.166667	1
	Results in USD
		Costs per patient sample	Consumables	Personnel	Equipment	Software and storage	Overhead	Total costs	Percentage of total costs			Weighting per step to exclude steps or account for quality controls	Total costs weighted
	Step 1	Analysis request and sampling	0	149.581	0	0	29.9161	179.497	0.0609775			1	179.497
	Step 2	Sample registration and processing	20.8994	107.111	11.6877	0	27.9396	167.637	0.0569487			1	167.637
	Step 3	DNA/RNA extraction	32.6948	93.6722	26.3996	0	30.5533	183.32	0.0622762			1	183.32
	Step 4	Library preparation	688.208	100.878	56.2452	0	169.066	1014.4	0.344604			1	1014.4
	Step 5	Sequencing	272.716	31.104	278.709	25.0802	121.522	729.13	0.247695			1	729.13
	Step 6	Data Analysis	0	47.5567	0	0	9.51133	57.068	0.0193868			1	57.068
	Step 7	Data interpretation	0	291.825	0	2.60417	58.8858	353.315	0.120026			1	353.315
	Step 8	Molecular tumor board and reporting	0	206.854	0.617633	0	41.4943	248.966	0.084577			0	0
	Step 9	Storage	0	0	0	8.60669	1.72134	10.328	0.00350857			1	10.328
		Total costs	1014.52	1028.58	373.659	36.2911	490.61	2943.66	1
		Percentage of total costs	0.344645	0.349423	0.126937	0.0123286	0.166667	1					2694.69
	Personnel needs
			Coordinator	Pathologist	Oncologist	Laboratory engineer	Bioinformatician	Molecular biologist	Medical geneticist	Total	Check
		Hours per batch	19.4	28.9	6.3	93.3333	13.25	75.5	2.5	239.183	0
		Number of batches per year	48	48	48	48	48	48	48	48
		Total hours per year	931.2	1387.2	302.4	4480	636	3624	120	11480.8
		Total number of full time equivalent (FTE)	0.532114	0.792686	0.1728	2.56	0.363429	2.07086	0.0685714	6.56046
	General comments
	Objective of this costing framework This micro-costing framework was developed to provide evidence on the resource use for genomic profiling performed as part of InPreD, the national infrastructure for precision diagnostic in Norway. Genomic profiling in InPreD is performed using the TruSight Oncology 500 asay from Illumina (TSO500). The InPreD lab at Oslo University Hospital was used as pilot ca…
	Explanation for type of cells
	No cells in this file are locked or otherwise protected. Therefore, be careful when making changes, and take note of the type of cells below.
	Cells that contain formulas and should not be changed.
	Cells that contain formulas leading to an (intermediate) result and should not be changed.
	Cells that contain formulas to check results and should not be changed.
	Cells that contain a drop-down list that should be chosen from.
	Cells to be filled in with descriptive IDs or references to other named cells.
	Cells to be filled in with quantitative data (units, prices, quantities, etc.).

## Sheet: 1_Instructions
	Micro-costing framework for genomic profiling in the Norwegian Infrastructure for Precision Diagnostics (InPreD)
	This framework was developed within the study: "Micro-costing Study of Genomic Profiling for Precision Cancer Medicine: Application from the National Infrastructure for Precision Diagnostics in Norway" by Henkel et al. 2025
	Please refer to the study for further description and cite the study when distributing, remixing, adapting, and building upon this framework.
	Version from June 20, 2025, including USD conversion on all tabs
	General instructions
	How to use the framework On this sheet and the sheet "2_Steps", an overview of the structure of the costing framework is given. All inputs to this costing framework are made on the work sheets "3_Parameters", "4a_Consumables", "4b_Personnel", "4c_Equipment" and "4d_Software". To input or update values, follow the instructions on the individual work sheets. It is recommended but not necessary to f…
	Structure of this costing framework
	Structure Costs are categorized into cost categories (consumables, personnel, equipment, software and storage, and overhead). Costs are further broken down into 9 steps along the diagnostic pathway, see the sheet "2_Steps" for further details. Results are reported per category and per step. On the individual sheets for "Consumables", Personnel", Equipment", and "Software", cost components are lis…
	Explanation for type of cells
	Cells that contain formulas and should not be changed.
	Cells that contain formulas leading to an (intermediate) result and should not be changed.
	Cells that contain formulas to check results and should not be changed.
	Cells that contain a drop-down list that should be chosen from.
	Cells to be filled in with descriptive IDs or references to other named cells.
	Cells to be filled in with quantitative data (units, prices, quantities, etc.).

## Sheet: 2_Steps
	Instructions for this worksheet (click on the +)
	This sheet gives an overview on the steps in the diagnostic workflow used to structure and break down costs. It also details the sources for identifying cost components. No input is required in this sheet. This sheet can be helpful to understand how to allocate resource use to the different steps.
	Step	Sub-steps	Consumables	Personnel	Equipment	Software
	1. Analysis request and sampling	1.1 Decision about patient inclusion in InPreD node requisition meeting 1.2 Request for analysis sent to the laboratory, patient registration 1.3 Tissue samples requested from other locations, sample transport	Consumables for sample transport.	Personnel for InPreD requisition meeting (coordinator, oncologist, pathologist). Personnel for registration and coordination at the InPreD lab and other locations for sample transport (lab engineer, pathologist).	Not applicable	General office software (Mail, Excel) assumed to be included in overhead.
	2. Sample registration and processing	2.1 Reception and registration of FFPE tissue samples (FFPE = formalin-fixed paraffine-embedded) 2.2 Evaluation of tissue sample by pathologist 2.3 Sectioning of tissue samples with microtome 2.4 Marking of tumor area of interest by pathologist 2.5 Preparation work: cleaning, labelling, preparation of reagents and working lists 2.6 De-paraffinization 2.7 Macrodissection	Consumables as described in the protocol for steps preparation, de-paraffinization and macrodissection. General consumables (lab coats, gloves, bench covers, ethanol, paper, pencils, etc.) assumed to be included in overhead.	Personnel costs for laboratory engineer and pathologist at the InPreD lab, including preparation work and documentation. Sectioning and up to 4 samples for macrodissectioning prepared by laboratory engineer at the unit for research support.	Microtome for sectioning and microscope for macrodissectioning. All other equipment (statives, glass tank, scalpel blade holder) assumed to be included in overhead.	General office software (Mail, Excel) assumed to be included in overhead. LVMS laboratory information system.
	3. DNA/RNA extraction	3.1 Lysis with proteinase K-digestion 3.2 Separation of DNA and RNA 3.3 RNA extraction in QIAcube 3.4 Quality control of extracted RNA (with spectrophometer and fluorometer) 3.5 DNA extraction in QIAcube 3.6 Quality control of extracted DNA (with spectrophometer and fluorometer) and nucleid acid clean up 3.7 Dilution	Consumables as described in protocol for steps separation of RNA/DNA, RNA extraction, DNA extraction, and the protocol for dilution.	Personnel costs for laboratory engineer.	Equipment as described in protocol for steps separation of RNA/DNA, RNA extraction, DNA extraction, and the protocol for dilution.	General office software (Mail, Excel) assumed to be included in overhead.
	4. Library preparation	4.1 DNA fragmentation with Covaris and quality control 4.2 Synthesis of cDNA from RNA 4.3 End Repair and A-Tailing 4.4 Adapter Ligation (UMI DIA = unique molecular identifiers DNA index anchors) 4.5 Index PCR 4.6 First Hybridization 4.7 First Capture 4.8 Second Hybridization 4.9 Second Capture 4.10 Library Amplification 4.11 Quality control, library clean up and normalization	Consumables as described in the protocol for the TapeStation for Quality Control and the protocols for DNA fragmentation with Covaris and library preparation.	Personnel costs for laboratory engineer.	Equipment as described in the protocols for the TapeStation 4200, the protocol for library preparation and the protocol for Covaris for DNA fragmentation.	General office software (Mail, Excel) assumed to be included in overhead.
	5. Sequencing	5.1 Library Pooling, dilution and denaturation 5.2 Sequencing on NovaSeq6000 5.3 Data transfer	Consumables for sequencing, as informed by laboratory technicians.	Personnel costs for laboratory engineer and bioinformatician.	NovaSeq 6000 Sequencing platform	Clarity (laboratory information management system) General office software (Mail, Excel) assumed to be included in overhead.
	6. Data analysis	6.1 Primary analysis 6.2 In-House Post-Processing 6.3 Quality Control	NA	Personnel costs for bioinformatician.	Computers assumed to be included in overhead.	LocalApp for primary analysis of data. Isilon for data back-up. Precision diagnostic server (PDS) hosted by Sykehus partner. Self-developed code on GitHub for in-house post-processing (TSOPPI, PRONTO). General office software (Mail, Excel) assumed to be included in overhead.
	7. Data interpretation	7.1 Data interprepation by the molecular biologists	NA	Personnel costs for molecular biologist	NA	CKB clinical knowledge database for interpretation.
	8. Molecular tumor board and reporting	8.1 Preparation of report for MTB meetings 8.2 pre-MTB meeting (locally, discuss patients with negative findings) 8.3 MTB meeting (online, nationally) 8.4 Reporting in pathology information system and in the clinical note after MTB, questions from the clinicians on analysis results and report	NA	Personnel costs for molecular biologist, biostatistician, pathologist, coordinator, oncologist.	NA	Information system for pathologists. Norsk helsenett (Norwegian hospital network) used for videoconferencing, assumed to be included in overhead.
	9. Storage	9.1 Data deposition after MTB meeting	NA	NA	NA	Storage costs for storage on sensitive data server, costs per data volume (TiB)

## Sheet: 3_Parameters
	Instructions for this worksheet (click on the +)
	This sheet lists the hourly wages for personnel costs, purchasing prices for equipment, software licensing prices and costs for data storage, and unit costs for consumables. It also lists the structural parameters such as discount rates, exchange rates and working times. To review the unit costs listed here, please go trough the different categories of unit costs and check if the values are plaus…
	Explanation for type of cells
	Cells that contain formulas and should not be changed.
	Cells that contain formulas leading to an (intermediate) result and should not be changed.
	Cells that contain formulas to check results and should not be changed.
	Cells that contain a drop-down list that should be chosen from.
	Cells to be filled in with descriptive IDs or references to other named cells.
	Cells to be filled in with quantitative data (units, prices, quantities, etc.).
	Scenarios for fixed input parameters
	best estimate	Selection of best estimate, low value or high value for flexible input parameters in the individual tabs "4b_Personnel", and "4c_Equipment".
	exclude	Selection of inclusion or exclusion of bioinformatic development costs for scenario analysis
	0	Selection of flat discount or surcharge for hourly wages below
	0	Selection of flat discount or surcharge for list prices for equipment below
	0	Selection of flat discount or surcharge for software license costs below
	0	Selection of flat discount or surcharge for data storage costs below
	0	Selection of flat discount or surcharge for list prices for consumables below
	Structural parameters
	Name	Value	Description		Reference and explanation
	yearlybatches	48	Number of batches that are processed per year		Assuming one weekly batch, 52 weeks per year minus 4 weeks of summer holidays
	yearlyhours	1750	Yearly working hours excl. holidays		Statistics Norway (https://www.ssb.no/a/metadata/conceptvariable/vardok/1297/nb# [Norwegian])
	discountrate	0.04	Discount rate per year		Norwegian Medical Products Agency, https://www.dmp.no/globalassets/documents/offentlig-finansiering-og-pris/dokumentasjon-til-metodevurdering/submission-guidelines-april2024.pdf
	interestrate	0.04	Interest rate per year for calculation of capital costs for equipment		same as discount rate
	mva	0.25	Added value tax		Added value tax in Norway
	usd-nok	10.7433	Currency exchange rate usd-nok for 2024, reported on January 8, 2025		Norges Bank, https://www.norges-bank.no/en/topics/Statistics/exchange_rates/?tab=currency&id=USD&frequencyTab=3
	eur-nok	11.6276	Currency exchange rate eur-nok for 2024, reported on January 8, 2025		Norges Bank, https://www.norges-bank.no/en/topics/Statistics/exchange_rates/?tab=currency&id=USD&frequencyTab=3
	Fixed input parameters - unit costs
	Personnel costs - wages, can be adapted by flat discount/surcharge
	Name	Hourly wage, adapted	Hourly wage, adapted, in USD	Description	Reference and explanation	Employer contributions (A)	Social security costs (B)	Yearly wage	Hourly wage incl. A+B
	wage_oncol	781.474	72.7406	Oncologist yearly salary	Union agreement 1) salary band Senior physician	0.13	0.25	991000	781.474
	wage_pathol	781.474	72.7406	Pathologist yearly salary	Union agreement 1) salary band Senior physician	0.13	0.25	991000	781.474
	wage_engineerlab	464.469	43.2333	Engineer (tissue/extraction/library/NGS) yearly salary	Union agreement 2) mean of salary band for positions with university education	0.13	0.25	589000	464.469
	wage_engineerIT	557.362	51.88	Engineer (IT/bioinformatics) yearly salary	Union agreement 2) mean of salary band for positions with university education + 20% PhD add-on 3)	0.13	0.25	706800	557.362
	wage_molbiol	557.362	51.88	Molecular biologist yearly salary	Union agreement 2) mean of salary band for positions with university education + 20% PhD add-on 3)	0.13	0.25	706800	557.362
	wage_medgen	781.474	72.7406	Medical geneticist yearly salary	Union agreement 1) salary band Senior physician	0.13	0.25	991000	781.474
	wage_coordinat	532.286	49.5458	Coordinator Mol-MDT yearly salary	Union agreement 2) salary for positions with at least a 3-year university degree, 10 years experience	0.13	0.25	675000	532.286
		0	0			0.13	0.25		0
		0	0			0.13	0.25		0
		0	0			0.13	0.25		0
		0	0			0.13	0.25		0
		0	0			0.13	0.25		0
	1) Minimum salary information from the Norwegian doctors association (Minimumslønn i sykehus for 2024, Oslo universitetssykehus HF)
	https://www.legeforeningen.no/jus-og-arbeidsliv/avtaler-for/leger-ansatt-pa-sykehus/offentlige-sykehus/minimumslonn-sykehus/ [Norwegian]
	2) Minimum salary information from the Norwegian Union of Municipal and General Employees (NUMGE) (Avtalen for spesialisthelsetjenesten, valid as of July 1st 2024
	https://www.fagforbundet.no/lonn-og-avtaler/spekter/sykehus/ [Norwegian]
	3) Approximation for the salary increase for a PhD education obtained by the rounded increase in salary of a PostDoc position compared to a PhD candidate (Stipendiat) in the Public sector in Norway in 2024.
	https://www.forskerforbundet.no/en/salary/state-sector
	A+B) information for employer contributions and scial security costs as in the unit cost database by the Norwegian Medical Products Agency (2024)
	https://www.dmp.no/en/public-funding-and-pricing/health-technology-assessments/medicines/submission-of-documentation-for-single-technology-assessment-of-pharmaceuticals/unit-cost-database
	Equipment costs - list prices for equipment and maintenance, can be adapted by flat discount/surcharge
	Name	Price without VAT, adapted	Price without VAT, adapted, in USD	Type of equipment - Brand name and manufacturer	Reference and explanation	Price	Currency	List price in NOK without VAT	Maintenance
	c_equip_microscope	100000	9308.13	Microscope - Leica Microsystems S9i and TL3000 Ergo base	Internal information from Oslo University Hospital, no maintenance costs assumed	100000	NOK	100000	0
	c_equip_microtome	171140	15929.9	Microtome	Price from online catalogue (fisherscientific.com), no maintenance costs assumed	15929.9	USD	171140	0
	c_equip_novaseq	10872554	1.01203e+06	NovaSeq6000 - Illumina sequencing platform	Internal information from Oslo University Hospital	10872554	NOK	10872554	1500000
	c_equip_thermomix	33915	3156.85	Heating block - Eppendorf Thermo Mixer C	Price from Norwegian online catalogue (fishersci.no), no maintenance costs assumed	33915	NOK	33915	0
	c_equip_hybex	36129.7	3363	Heating blocks - Scigene Hybex incubator, heating base 1057-30-2	Price from online catalogue (fisherscientific.com), no maintenance costs assumed	3363	USD	36129.7	0
	c_equip_vortexer	2785	259.231	Vortexer - FisherScientific Fisherbrand	Price from Norwegian online catalogue (fishersci.no), no maintenance costs assumed	2785	NOK	2785	0
	c_equip_bioshake	23138.9	2153.8	Shaker - QINSTRUMENTS BioShake XP	Price from online catalogue (bioshake.com), no maintenance cost assumed	1990	EUR	23138.9	0
	c_equip_centrifuge1	27010	2514.13	Microcentrifuge - 1,5-2 ml Eppendorf and Thermo Scientific	Price from Norwegian online catalogue (fishersci.no), no maintenance costs assumed	27010	NOK	27010	0
	c_equip_centrifuge2	4245	395.13	Mini G centrifuge - IKA	Price from Norwegian online catalogue (fishersci.no), no maintenance costs assumed	4245	NOK	4245	0
	c_equip_centrifuge3	103110	9597.61	Plate centrifuge - Eppendorf Centrifuge 5810/5810 R	Price from Norwegian online catalogue (fishersci.no), no maintenance costs assumed	103110	NOK	103110	0
	c_equip_centrifuge4	99645	9275.08	Plate centrifuge - Eppendorf Centrifuge 5804/5804 R	Price from Norwegian online catalogue (fishersci.no), no maintenance costs assumed	99645	NOK	99645	0
	c_equip_thermalcycler	48291.1	4495	Thermal cycler/PCR machine - Biorad 1000 Touch	Price from online catalogue (marshallscientific.com), no maintenance costs assumed	4495	USD	48291.1	0
	c_equip_covaris	863000	80329.1	Ultrasonicator for DNA fragmentation - Covaris E220 evolution 500429	Internal information from Oslo University Hospital	863000	NOK	863000	0
	c_equip_covarisrack	7732.35	719.737	Rack for Ultrasonicator V2 - Covaris Rack E220e 8 microTube Strip 500437	Price from online catalogue (covaris.com), no maintenance cost assumed	665	EUR	7732.35	0
	c_equip_qiacube	93000	8656.56	QIAcube classic - QIAGEN	Internal information from Oslo University Hospital	93000	NOK	93000	25000
	c_equip_nanodrop	189619	17650	Spectrophometer - ThermoFisher Scientific NanoDrop One	Price from online catalogue (fisherscientific.com), no maintenance costs assumed	17650	USD	189619	0
	c_equip_qubit4	34950	3253.19	Fluorometer - Invitrogen Qubit 4	Price from Norwegian online catalogue (fishersci.no), no maintenance costs assumed	34950	NOK	34950	0
	c_equip_qubitflex	67600	6292.29	Flurometer - Invitrogen Qubit flex	Price from Norwegian online catalogue (fishersci.no), no maintenance costs assumed	67600	NOK	67600	0
	c_equip_tapestation	630000	58641.2	Platform for quality control - Agilent TapeStation 4200	Internal information from Oslo University Hospital	630000	NOK	630000	0
	c_equip_ikashaker	5586.52	520	Shaker for tapestation - IKA MS 3 Vortexer	Price from online catalogue (marshallscientific.com), no maintenance costs assumed	520	USD	5586.52	0
	c_equip_robot	2500000	232703	Robot for automated library preparation - Hamilton NGS Star robot	Price information from Oslo University Hospital	2500000	NOK	2500000	0
	c_equip_freezer80	121444	11304.1	Freezer -80° C - Eppendorf CryoCube F101h ultra-low temperature (ULT) F101340061	Price from Norwegian online catalogue (fishersci.no), no maintenance costs assumed	121444	NOK	121444	0
	c_equip_freezer20	95233.9	8864.49	Freezer -20° C - Thermo Scientifi TSX Series High-Performance -20°C Manual Defrost TSX2320FV	Price from Norwegian online catalogue (fishersci.no), no maintenance costs assumed	95233.9	NOK	95233.9	0
	c_equip_fridge	73953.3	6883.66	Fridge 650l - Thermo Scientifi TSG Series Glass Door Laboratory Refrigerators TSG2305GV	Price from Norwegian online catalogue (fishersci.no), no maintenance costs assumed	73953.3	NOK	73953.3	0
		0	0
		0	0
		0	0
		0	0
		0	0
	Equipment costs - costs for rent per m2 p.a. (per annum)
	Name	Cost p.a., adapted	Cost p.a., adapted, in USD	Description of space and rental costs	Reference and explanation			Costs	Total m2
	c_rent_MTB	422502	39327	Internal rental costs for the laboratory incl. office area and meeting room incl.	Capital lease, maintenance, administration and operation from 2), complexity weighting for capital lease from 1)			422502	136
	c_rent_laboratory	38220	3557.57	Internal rental costs for the mol-MDT meeting room	Capital lease, maintenance, administration and operation from 2), complexity weighting for capital lease from 1)			38220	20
	1) South-Eastern Norway Regional Health Authority. 2022. Veileder for innføring av internhusleie i Helse Sør-Øst. Version 1.0, 27. April 2022.
	https://www.helse-sorost.no/49a039/siteassets/documents/styret/styremoter/2022/0428/055-2022-vedlegg-veileder-for-internhusleie-i-helse-sor-ost-v-1.0.pdf [Norwegian]
	2) Innlandet Hospital Trust. 2022. SAK NR 075 – 2022 Innføring av internhusleie i helse Sør-Øst. Document from 22.09.2022.
	https://www.sykehuset-innlandet.no/4a74bc/siteassets/styret/2022/2022-08/075-2022-innforing-av-internhusleie-i-helse-sor-ost-rhf.pdf [Norwegian]
	Software costs - costs for software licenses p.a. (per annum), can be adapted by flat discount/surcharge
	Name	Cost p.a., adapted	Cost p.a., adapted, in USD	Type of software - Provider and brand name	Reference and explanation	Annual license price	Currency	License cost per year without VAT
	c_soft_lims	155200	14446.2	LIMS laboratory information management system for sequencing - Illumina Clarity	Internal information from Oslo University Hospital (2021)	194000	NOK	155200
	c_soft_pds	0	0	PDS precision diagnostic server hosted by Sykehus partner	No price information	0	NOK	0
	c_soft_primary	0	0	Primary analysis of sequencing data - Illumina LocalApp	Provided for free by Illumina, internal information form Oslo University Hospital	0	NOK	0
	c_soft_back	0	0	Data back-up - Isilon	No price information	0	NOK	0
	c_soft_CKB	16114.9	1500	License for use of CKB clinical knowledge database used by molecular biologists	Internal information from Oslo University Hospital, license for 5 users (covers all molecular biologists)	1875	USD	16114.9
	c_soft_lvms	0	0	License for use of LVMS information system used by the pathologist	No price information	0	NOK	0
	c_soft_dragen	0	0	License for use of DRAGEN for secondary analysis	No price information, used only for analysis of ctDNA, not for solid tissue testing	0	NOK	0
		0	0
		0	0
		0	0
		0	0
		0	0
	Software costs - bioinformatic development costs for scenario analysis
	Name	Cost p.a., adapted	Cost p.a., adapted, in USD	Type of software - Provider and brand name	Reference and explanation			Development cost
	c_soft_post	0	0	Code for post-processing - self-developed, private code on GitHub	Investment costs for scenario analysis, one year of work for a bioinformatician			975384
	c_soft_report	0	0	Code for report generation - self-developed, licensed code on GitHub	Investment costs for scenario analysis, one quarter year of work for a bioinformatician			243846
	Storage costs - costs for data storage p.a. (per annum), can be adapted by flat discount/surcharge
	Name	Cost p.a., adapted	Cost p.a., adapted, in USD	Type of storage	Reference and explanation	Price	Currency	Price excluding VAT
	c_data_TiB	600	55.8488	Cost for data storage with back-up per Tebibyte (TiB, 1099.51 GB) on TSD, Service for Sensitive Data used as approximation	https://www.uio.no/english/services/it/research/sensitive-data/access/prices/index.html	600	NOK	600
	Consumables costs - list prices for consumables (not defined as named cells), can be adapted by flat discount/surcharge
	Short name	List price per unit without VAT, adapted	List price per unit without VAT, adapted, in USD	Type of cosumable - Provider and article number	Reference and explanation	Price	Currency	Amount per package	Unit	Price per package in NOK without VAT
	Sampling	0	0	Not applicable here, could be relevant when using liquid biopsy	Not applicable here, therefore 0	0	NOK	1	sample	0
	Sample transport	0	0	Transport of solid tumor tissue block from archive to the laboratory	Assumed to be zero, since a majority of samples come from the same hospital	0	NOK	1	sample	0
	Sample lables	0.463333	0.0431277	Sample lables for DNA and RNA extraction tubes - Brady	Price from Norwegian online catalogue (fishersci.no)	695	NOK	1500	piece	695
	Rnase Away	109.062	10.1517	Rnase Away, 4l in 250 ml bottles - Thermo Scientific 7005-11	Price from Norwegian online catalogue (fishersci.no)	1745	NOK	16	bottle	1745
	Limonene	1010	94.0121	Limonene, 500ml bottle - Merck Life Science/catalog. nr. 183164	Price from Norwegian online catalogue (sigmaaldrich.com/no)	1010	NOK	1	bottle	1010
	Ethanol absolute	1.488	0.138505	Absolute ethanol, 500 ml bottle - Merck Life Science/catalog. nr. 1117270500	Price from Norwegian online catalogue (sigmaaldrich.com/no)	744	NOK	500	ml	744
	Ethanol	20	1.86163	Ethanol, 250 ml bottle - Antibac AS/catalog. nr. RH20173	Internal information from Oslo University Hospital	20	NOK	1	bottle	20
	Scalpel blade	2.28	0.212225	Scalpel blades - Svann Morton	Price from Norwegian online catalogue (fishersci.no)	228	NOK	100	piece	228
	Scalpel blade remover	1.85	0.1722	Scalpel blade remover - Svann Morton	Price from Norwegian online catalogue (fishersci.no)	925	NOK	500	piece	925
	AllPrep DNA/RNA FFPE kit	163.9	15.256	AllPrep DNA/RNA FFPE kit - Qiagen 80234, enough for 50 samples	Price from Manufacturer online catalogue (qiagen.com/no)	8195	NOK	50	sample	8195
	RNase-Free DNase Set	22.6	2.10364	RNase-Free DNase Set - Qiagen 79254, enough for 50 samples	Price from Manufacturer online catalogue (qiagen.com/no)	1130	NOK	50	sample	1130
	DNA LoBind Tubes 2,0 ml	0.84	0.0781883	DNA LoBind Tubes 2,0 ml - Eppendorf	Price from Norwegian online catalogue (fishersci.no)	210	NOK	250	piece	210
	DNA LoBind Tubes 1,5 ml	0.716	0.0666462	DNA LoBind Tubes 1,5 ml - Eppendorf	Price from Norwegian online catalogue (fishersci.no)	179	NOK	250	piece	179
	2D Matrix tubes 0,5 ml	6.08854	0.566729	2D Matrix tubes 0,5 ml - Thermo Scientific 3725	Price from Norwegian online catalogue (fishersci.no)	5845	NOK	960	piece	5845
	Microcentrifuge tubes	1.80528	0.168038	1.7 ml microcentrifuge tubes, nuclease-free - Corning Costar Low Binding Plastic Microcentrifuge Tubes	Price from Norwegian online catalogue (fishersci.no)	451.32	NOK	250	piece	451.32
	50 ml conical tubes	3.18	0.295998	50 ml conical tubes - Labcon PerformR 50 mL Centrifuge Tubes, 500 pieces	Price from Norwegian online catalogue (fishersci.no)	1590	NOK	500	piece	1590
	RNAse-free pipet tips, sterile	122.6	11.4118	Rnase free pipet tips - Invitrogen RNase-free Tips, 1,000 μL size, price for 10 racks with 96 tips each	Price from Norwegian online catalogue (fishersci.no)	1226	NOK	10	rack	1226
	QIAcube rotor adapters	1.95833	0.182284	QIAcube rotor adapters - Qiagen 990394 10x24	Price from Manufacturer online catalogue (qiagen.com/no)	470	NOK	240	piece	470
	QIAcube filter tips 1000µl	128.75	11.9842	QIAcube filter tips 1000µl - Qiagen 990352 8 racks with 128 tips each	Price from Manufacturer online catalogue (qiagen.com/no)	1030	NOK	8	rack	1030
	RNAse A	1.056	0.0982938	RNAse A (100 mg/ml) - Qiagen 19101 2.5 ml = 2500 µl	Price from Manufacturer online catalogue (qiagen.com/no)	2640	NOK	2500	µl	2640
	Nuclease-free water Qiagen	0.00298	0.000277382	Nuclease-free water - Qiagen 129114 10 x 50 ml	Price from Manufacturer online catalogue (qiagen.com/no)	1490	NOK	500000	µl	1490
	RNA HS Qubit assay	11.04	1.02762	RNA HS Qubit assay - Invitrogen Q32852, 100 reactions	Price from Norwegian online catalogue (fishersci.no)	1104	NOK	100	reaction	1104
	Qubit HS dsDNA assay kit	6.35	0.591066	Qubit dsDNA assay kit for use with Qubit Fluorometer - Invitrogen Q32854, 500 reactions	Price from Norwegian online catalogue (fishersci.no)	3175	NOK	500	reaction	3175
	Qubit Assay tubes	1.5673	0.145886	Qubit Assay tubes - Invitrogen Catalog number Q32856, 500 tubes per pack	Price from Norwegian online catalogue (fishersci.no)	783.65	NOK	500	piece	783.65
	QubitFlex Assay Tubes Strips	15.5252	1.44511	QubitFlex Assay Tubes Strips - Invitrogen Catalog number Q33252, 125 pieces	Price from Norwegian online catalogue (thermofisher.com, prices in NOK)	1940.65	NOK	125	piece	1940.65
	96-well MIDI plates	61.7	5.74311	96 Well Sample Processing & Storage Plate - Thermo Scientific AB-0859, 50 pieces	Price from Norwegian online catalogue (fishersci.no)	3085	NOK	50	piece	3085
	PCR plates	66.048	6.14783	PCR plates - Eppendorf twin.tec PCR plates 0030128648	Price from Norwegian online catalogue (fishersci.no)	1651.2	NOK	25	piece	1651.2
	PCR plate seal, adhesive	15.5	1.44276	PCR plate seal, adhesive - Axygen aluminum sealing film, AXYPCRAS600, 5x100 sheets	Price from Norwegian online catalogue (sigmaaldrich.com/no)	7750	NOK	500	piece	7750
	PCR tube 8-strip	5.84868	0.544403	PCR tube 8-strip - Sarstedt Multiply®-µStrip Pro 8-strip72.991.002, 120 pieces	Price from Belgian online catalogue (laborimpex.be)	60.36	EUR	120	piece	701.842
	TapeStation tube strips	22.2637	2.07233	TapeStation tube strips - Agilent Technologies 410092 120 strips	Price from online catalogue (fishersci.com)	248.68	USD	120	pieces	2671.64
	TapeStation tube caps	8.72714	0.812333	TapeStation tube caps - Agilent Technologies 410096	Price from online catalogue (fishersci.com)	97.48	USD	120	pieces	1047.26
	8 microTube Strip Covaris	79.3341	7.38452	Tube strip for covaris ultrasonicator - Covaris 8 microTUBE Strip 520053, 12 strips * 8 wells	Price from Manufacturer online catalogue (covaris.com)	655	EUR	96	piece	7616.08
	20 ul pipette filtered tips	2.14301	0.199474	20 ul pipette filtered tips - Sarstedt 70.1114.210, 1920 pieces	Price from online catalogue (graylinemedical.com)	382.99	USD	1920	piece	4114.58
	200 ul pipette filtered tips	2.59896	0.241914	200 ul pipette filtered tips - Thermo Scientific Finntip Filtered Pipette Tips, 960 pieces	Price from Norwegian online catalogue (fishersci.no)	2495	NOK	960	piece	2495
	300 ul pipette filtered tips	2.125	0.197798	300 ul pipette filtered tips - Thermo Scientific Finntip Filtered Pipette Tips, 960 pieces	Price from Norwegian online catalogue (fishersci.no)	2040	NOK	960	piece	2040
	1000 ul pipette filtered tips	2.73943	0.25499	1000 ul pipette filtered tips - Sarstedt 70.762.211, 1000 pieces	Price from online catalogue (graylinemedical.com)	254.99	USD	1000	piece	2739.43
	Pipetting reservoirs	10.168	0.94645	Pipetting reservoirs, nuclease-free - VWR 89094-658, 200 pieces	Price from Manufacturer online catalogue (vwr.com)	189.29	USD	200	piece	2033.6
	PCR plate seal foil	30.24	2.81478	PCR plate seal foil - Biorad MSA5001, 50 pieces	Price from Manufacturere online catalogue (bio-rad.com/en-no)	1512	NOK	50	piece	1512
	Nuclease-free water	0.637	0.0592928	Nuclease-free water - Sigma Aldrich W4502, 10l /10,000 ml	Price from Norwegian online catalogue (sigmaaldrich.com/no)	6370	NOK	10000	ml	6370
	TapeStation 96-well plate	124.15	11.556	TapeStation 96-well plate - Agilent technologies 50439300, 30 pieces	Price from online catalogue (fishersci.com)	346.68	USD	30	piece	3724.49
	TapeStation 96-well plate seal	35.7967	3.332	TapeStation 96-well plate seal - Agilent technologies 50675154	Price from online catalogue (fishersci.com)	333.2	USD	100	piece	3579.67
	TapeStation High Sensitivity RNA ScreenTape	33.4894	3.11723	TapeStation High Sensitivity RNA ScreenTape - Agilent technologies 50675579, 7 devices à 16 samples	Price from online catalogue (fishersci.com)	349.13	USD	112	sample	3750.81
	TapeStation High Sensitivity RNA Sample Buffer	11.1634	1.03911	TapeStation High Sensitivity RNA Sample Buffer - Agilent technologies 50675580	Price from online catalogue (fishersci.com)	116.38	USD	112	sample	1250.31
	TapeStation High Sensitivity D1000 DNA Sample Buffer	8.1534	0.758929	TapeStation High Sensitivity D1000 DNA Sample Buffer - Agilent technologies 50675603	Price from online catalogue (fishersci.com)	85	USD	112	sample	913.18
	TapeStation High Sensitivity D1000 DNA ScreenTape	47.3089	4.40357	TapeStation High Sensitivity D1000 DNA ScreenTape - Agilent technologies 50675584, 7 devices à 16 samples	Price from online catalogue (fishersci.com)	493.2	USD	112	sample	5298.6
	TapeStation D1000 DNA ScreenTape	30.4342	2.83286	TapeStation D1000 DNA ScreenTape - Agilent technologies 50675582	Price from online catalogue (fishersci.com)	317.28	USD	112	sample	3408.63
	TapeStation D1000 DNA Sample Buffer	6.90641	0.642857	TapeStation D1000 DNA Sample Buffer - Agilent technologies 50675602	Price from online catalogue (fishersci.com)	72	USD	112	sample	773.518
	TSO500 DNA/RNA HT, Illumina	6667.36	620.606	TSO500 DNA/RNA HT (24 samples) Kit for library preparation - Illumina 20040764	Price information obtained from Oslo University Hospital, includes 15% off Illumina discounts	14894.5	USD	24	sample	160017
	TSO500 DNA/RNA HT automation, Illumina	6667.36	620.606	*TSO500 DNA/RNA HT for automation (32 samples) Kit for library preparation - Illumina 20049282	Price information obtained from Oslo University Hospital, includes 15% off Illumina discounts	19859.4	USD	32	sample	213355
	Index for Sequencing (96 indexes)	118.512	11.0312	Indexes for sequencing, IDT ILMN UMI DNA/RNA UDI A Lig 96Id96Spl, Illumina 20034701	Price information obtained from Oslo University Hospital	1059	USD	96	sample	11377.2
	Index for Sequencing automation (96 indexes)	151.973	14.1458	Indexes for sequencing for automation, IDT for ILMN IndexAnchors for Auto Set A, Illumina 20066404	Price information obtained from Oslo University Hospital	1358	USD	96	sample	14589.4
	PhiX sequencing control v3	210.547	19.598	PhiX sequencing control v3 - Illumina FC-110-3001, lasts for about 10 sequencing runs	Price information obtained from Oslo University Hospital	195.98	USD	10	run	2105.47
	Novaseq SP Reagent kit	34947.8	3252.99	Novaseq 6000 SP Reagent Kit - Illumina 20040719, used for up to 16 samples	Price information obtained from Oslo University Hospital	3252.99	USD	1	kit	34947.8
	Novaseq S1 Reagent kit	61642.9	5737.8	Novaseq 6000 S1 Reagent Kit - Illumina 20028318, used for up to 32 samples	Price information obtained from Oslo University Hospital	5737.8	USD	1	kit	61642.9
	Novaseq S2 Reagent kit	114391	10647.7	Novaseq 6000 S2 Reagent Kit - Illumina 20028315, used for up to 72 samples	Price information obtained from Oslo University Hospital	10647.7	USD	1	kit	114391
	50 ul pipette filtered tips Hamilton	1.17622	0.109484	*50 ul pipette filtered tips - Hamilton 235948, 5760 pieces	Price from Norwegian online catalogue (fishersci.no)	6775	NOK	5760	piece	6775
	300 ul pipette filtered tips Hamilton	2.68837	0.250237	*300 ul pipette filtered tips - Hamilton 235903, 5760 pieces	Price from Norwegian online catalogue (fishersci.no)	15485	NOK	5760	piece	15485
	1000 ul pipette filtered tips Hamilton	1.70182	0.158408	*1000 ul pipette filtered tips - Hamilton 235905, 3840 pieces	Price from Norwegian online catalogue (fishersci.no)	6535	NOK	3840	piece	6535
	HSP plate	69.9	6.50638	*96-well HSP PCR plates (HSP plate), BioRad HSP-9601, 50 plates	Price from Manufacturere online catalogue (bio-rad.com/en-no)	3495	NOK	50	piece	3495
	Reservoir for automation	257.229	23.9432	*Reservoir 96-well pyramide, Axygen RES-SW96-HP-SI, case of 25	Price from Manufacturere online catalogue (vwr.com)	598.58	USD	25	piece	6430.72
	60 ml reagent troughs	60.3571	5.61812	*60 ml reagent troughs container, Hamilton 56694-01, pack of 28	Price from Norwegian online catalogue (fishersci.no)	1690	NOK	28	piece	1690
	PCR lid	95.5789	8.8966	*Lids for 96-well PCR plates, ComfortLid, Hamilton 814300, 50 pieces	Price from Manufacturere online catalogue (vwr.com)	411	EUR	50	piece	4778.94
	Molecular Biology or PCR Grade Mineral Oil	42.4	3.94665	*Molecular Biology or PCR Grade Mineral Oil - Sigma Aldrich M5940, 5ml	Price from Norwegian online catalogue (sigmaaldrich.com/no)	212	NOK	5	ml	212
	Pipets magnifier	7.98764	0.7435	*Sterile Polystyrene Disposable Serological Pipets with Magnifier Stripe, Fisherbrand 13-676-10J, 200 pieces	Price from online catalogue (fishersci.com)	148.7	USD	200	pieces	1597.53
	Finntipps	11.2917	1.05104	*Finntip Filtered Pipette Tips, Thermo Scientific 94052800, 120 pieces	Price from Norwegian online catalogue (fishersci.no)	1355	NOK	120	pieces	1355
		#DIV/0!	#DIV/0!
		#DIV/0!	#DIV/0!
		#DIV/0!	#DIV/0!
		#DIV/0!	#DIV/0!
		#DIV/0!	#DIV/0!
	*Consumables used for automated library preparation (with Hamilton laboratory robot) only.

## Sheet: 4a_Consumables
	Instructions for this worksheet (click on the +)
	This sheet contains all resource use related to consumables. Please follow the steps below to fill it in. 1. List of consumables and allocation to steps (Columns B, C, D, E and F) Go over the list of consumables in column D and check if all necessary consumables are listed and assigned to the right step. Ensure that the consumable name is listed on the parameter sheet and that the unit costs are …
	Explanation for type of cells
	Cells that contain formulas and should not be changed.
	Cells that contain formulas leading to an (intermediate) result and should not be changed.
	Cells that contain a drop-down list that should be chosen from.
	Cells to be filled in with descriptive IDs or references to other named cells.
	Cells to be filled in with quantitative data (units, prices, quantities, etc.).
	Cells that contain formulas to check results and should not be changed.
	Consumables
	Step	Description	Consumable name	Unit cost	Unit	Type of cost	Amount	Max. capacity	Batch size	Total amount per batch	Total costs per batch	Total costs per sample	Total costs per sample in USD
	Step 1	Consumables for sampling	Sampling	0	1	variable	1	1	12	12	0	0	0
	Step 1	Sample transport	Sample transport	0	1	variable	1	1	12	12	0	0	0
	Step 2	For cleaning	Ethanol	20	1	step-fixed	0.1	12	12	0.1	2	0.166667	0.0155135
	Step 2	For labelling	Sample lables	0.463333	1500	variable	3	1	12	36	16.68	1.39	0.129383
	Step 2	For cleaning	Rnase Away	109.062	16	step-fixed	0.1	12	12	0.1	10.9062	0.908854	0.0845973
	Step 2	For deparaffinization	Limonene	1010	1	step-fixed	2	12	12	2	2020	168.333	15.6687
	Step 2	For deparaffinization	Ethanol absolute	1.488	500	step-fixed	400	12	12	400	595.2	49.6	4.61683
	Step 2	For macrodissection	Scalpel blade	2.28	100	variable	1	1	12	12	27.36	2.28	0.212225
	Step 2	For macrodissection	Scalpel blade remover	1.85	500	variable	1	1	12	12	22.2	1.85	0.1722
	Step 3	Kit for DNA/RNA extraction	AllPrep DNA/RNA FFPE kit	163.9	50	variable	1	1	12	12	1966.8	163.9	15.256
	Step 3	Added in RNA extraction	RNase-Free DNase Set	22.6	50	variable	1	1	12	12	271.2	22.6	2.10364
	Step 3	Added in DNA extraction	RNAse A	1.056	2500	variable	4	1	12	48	50.688	4.224	0.393175
	Step 3	Tubes	DNA LoBind Tubes 2,0 ml	0.84	250	variable	2	1	12	24	20.16	1.68	0.156377
	Step 3	Tubes	DNA LoBind Tubes 1,5 ml	0.716	250	variable	2	1	12	24	17.184	1.432	0.133292
	Step 3	Tubes	2D Matrix tubes 0,5 ml	6.08854	960	variable	2	1	12	24	146.125	12.1771	1.13346
	Step 3	Pipet tips	RNAse-free pipet tips, sterile	122.6	10	variable	0.5	1	12	6	735.6	61.3	5.70588
	Step 3	Rotor adapters	QIAcube rotor adapters	1.95833	240	variable	2	1	12	24	47	3.91667	0.364568
	Step 3	Filter tips for Qiacube	QIAcube filter tips 1000µl	128.75	8	variable	0.2	1	12	2.4	309	25.75	2.39684
	Step 3	Measuring DNA concentration	Qubit HS dsDNA assay kit	6.35	500	variable	1	1	12	12	76.2	6.35	0.591066
	Step 3	Measuring DNA/RNA concentration	Qubit Assay tubes	1.5673	500	variable	2	1	12	24	37.6152	3.1346	0.291773
	Step 3	Measuring RNA concentration + dilution	RNA HS Qubit assay	11.04	100	variable	1	1	12	12	132.48	11.04	1.02762
	Step 3	For dilution	Nuclease-free water Qiagen	0.00298	500000	variable	10	1	12	120	0.3576	0.0298	0.00277382
	Step 3	For dilution	PCR plates	66.048	25	step-fixed	3	96	12	3	198.144	16.512	1.53696
	Step 3	For dilution	PCR plate seal, adhesive	15.5	500	step-fixed	3	96	12	3	46.5	3.875	0.36069
	Step 3	For QC	TapeStation 96-well plate	124.15	30	step-fixed	1	96	12	1	124.15	10.3458	0.963
	Step 3	For QC	TapeStation 96-well plate seal	35.7967	100	step-fixed	1	96	12	1	35.7967	2.98306	0.277667
	Step 4	DNA fragmentation with Covaris	8 microTube Strip Covaris	79.3341	96	variable	1	1	12	12	952.01	79.3341	7.38452
	Step 4	For QC	PCR plates	66.048	25	step-fixed	1	96	12	1	66.048	5.504	0.512319
	Step 4	Transfer after fragmentation	PCR tube 8-strip	5.84868	120	step-fixed	1	8	12	2	11.6974	0.97478	0.0907338
	Step 4	Kit for library preparation	TSO500 DNA/RNA HT, Illumina	6667.36	24	variable	1	1	12	12	80008.3	6667.36	620.606
	Step 4	Indexes	Index for Sequencing (96 indexes)	118.512	96	variable	2	96	12	2	237.024	19.752	1.83854
	Step 4	Kit for Qubit	Qubit HS dsDNA assay kit	6.35	500	variable	1	1	12	12	76.2	6.35	0.591066
	Step 4	Tubes 1.5 ml	Microcentrifuge tubes	1.80528	250	step-fixed	15	12	12	15	27.0792	2.2566	0.210047
	Step 4	Tubes 50 ml	50 ml conical tubes	3.18	500	step-fixed	3	12	12	3	9.54	0.795	0.0739996
	Step 4	20µl pipette filtered tips	20 ul pipette filtered tips	2.14301	1920	variable	50	1	12	600	1285.81	107.15	9.9737
	Step 4	200µl pipette filtered tips	200 ul pipette filtered tips	2.59896	960	variable	33	1	12	396	1029.19	85.7656	7.98317
	Step 4	300µl pipette filtered tips	300 ul pipette filtered tips	2.125	960	variable	50	1	12	600	1275	106.25	9.88988
	Step 4	1000µl pipette filtered tips	1000 ul pipette filtered tips	2.73943	1000	variable	10	1	12	120	328.732	27.3943	2.5499
	Step 4	For library preparation	PCR plates	66.048	25	step-fixed	8	96	12	8	528.384	44.032	4.09855
	Step 4	For library preparation	Pipetting reservoirs	10.168	200	step-fixed	10	96	12	10	101.68	8.47333	0.788708
	Step 4	For library preparation	PCR plate seal, adhesive	15.5	500	step-fixed	15	96	12	15	232.5	19.375	1.80345
	Step 4	For library preparation	PCR plate seal foil	30.24	50	step-fixed	1	96	12	1	30.24	2.52	0.234565
	Step 4	For library preparation	Nuclease-free water	0.637	10000	variable	0.375	1	12	4.5	2.8665	0.238875	0.0222348
	Step 4	For library preparation	Ethanol absolute	1.488	500	variable	1.5	1	12	18	26.784	2.232	0.207757
	Step 4	Measuring DNA conc during LP	QubitFlex Assay Tubes Strips	15.5252	125	step-fixed	1	8	12	2	31.0504	2.58753	0.240851
	Step 4	For library preparation	96-well MIDI plates	61.7	50	step-fixed	5	96	12	5	308.5	25.7083	2.39296
	Step 4	For library preparation	PCR tube 8-strip	5.84868	120	step-fixed	7	8	12	14	81.8816	6.82346	0.635137
	Step 4	For QC	TapeStation 96-well plate	124.15	30	step-fixed	1	96	12	1	124.15	10.3458	0.963
	Step 4	For QC	TapeStation 96-well plate seal	35.7967	100	step-fixed	1	96	12	1	35.7967	2.98306	0.277667
	Step 4	For QC	TapeStation High Sensitivity RNA ScreenTape	33.4894	112	variable	1	1	12	12	401.872	33.4894	3.11723
	Step 4	For QC	TapeStation High Sensitivity RNA Sample Buffer	11.1634	112	variable	1	1	12	12	133.961	11.1634	1.03911
	Step 4	For QC	TapeStation High Sensitivity D1000 DNA Sample Buffer	8.1534	112	variable	2	1	12	24	195.682	16.3068	1.51786
	Step 4	For QC	TapeStation High Sensitivity D1000 DNA ScreenTape	47.3089	112	variable	1	1	12	12	567.707	47.3089	4.40357
	Step 4	For QC	TapeStation D1000 DNA ScreenTape	30.4342	112	variable	1	1	12	12	365.211	30.4342	2.83286
	Step 4	For QC	TapeStation D1000 DNA Sample Buffer	6.90641	112	variable	3	1	12	36	248.631	20.7192	1.92857
	Step 5	Control Novaseq	PhiX sequencing control v3	210.547	10	step-fixed	1	32	12	1	210.547	17.5456	1.63317
	Step 5	Novaseq reagents <= 16 samples	Novaseq SP Reagent kit	34947.8	1	step-fixed	1	16	12	1	34947.8	2912.32	271.082
	Step 5	Novaseq reagents >16 samples <= 32	Novaseq S1 Reagent kit	61642.9	1	step-fixed	0	32	12	0	0	0	0
	Step 5	Novaseq reagents > 32 samples	Novaseq S2 Reagent kit	114391	1	step-fixed	0	72	12	0	0	0	0
				#N/A	#N/A				12
				#N/A	#N/A				12
				#N/A	#N/A				12
				#N/A	#N/A				12
				#N/A	#N/A				12
												10899.3	1014.52

## Sheet: 4b_Personnel
	Instructions for this worksheet (click on the +)
	This sheet contains all resource use related to personnel. Please follow the steps below to fill it in. 1. List of personnel activities and allocation to steps (Columns B, C, D and E) Please go over the list of Staff type and description of activities in column D and check if all necessary personnel costs are listed and assigned to the right step. Step 1 refers to analysis request and sampling, S…
	Explanation for type of cells
	Cells that contain formulas and should not be changed.
	Cells that contain formulas leading to an (intermediate) result and should not be changed.
	Cells that contain a drop-down list that should be chosen from.
	Cells to be filled in with descriptive IDs or references to other named cells.
	Cells to be filled in with quantitative data (units, prices, quantities, etc.).
	Cells that contain formulas to check results and should not be changed.
	Personnel
	Step	Description	Staff type	Hourly wage	Type of costs	Working time in minutes			Working time in this scenario in hours	Max. capacity	Batch size	Total hours per batch	Total costs per batch	Total costs per sample	Total costs per sample in USD
						Best estimate	Low value	High value
	Step 1	1.1 InPreD-node requisition meeting preparation, coordination and feedback	Coordinator	532.286	variable	15	10	20	0.25	1	12	3	1596.86	133.071	12.3865
	Step 1	1.1 InPreD-node requisition meeting, 1 Pathologist	Pathologist	781.474	variable	2	0	3	0.0333333	1	12	0.4	312.59	26.0491	2.42469
	Step 1	1.1 InPreD-node requisition meeting, 1 Coordinator	Coordinator	532.286	variable	2	0	3	0.0333333	1	12	0.4	212.914	17.7429	1.65153
	Step 1	1.1 InPreD-node requisition meeting, 2 Oncologists	Oncologist	781.474	variable	4	0	6	0.0666667	1	12	0.8	625.179	52.0983	4.84937
	Step 1	1.2 + 1.3 registration and coordination by engineer	Laboratory engineer	464.469	variable	40	20	60	0.666667	1	12	8	3715.75	309.646	28.8222
	Step 1	1.2 + 1.3 coordination of analysis request and collaboration with lab	Pathologist	781.474	variable	65	45	210	1.08333	1	12	13	10159.2	846.597	78.8023
	Step 1	1.2 + 1.3 coordination of analysis request and patient registration	Coordinator	532.286	variable	25	5	120	0.416667	1	12	5	2661.43	221.786	20.6441
	Step 2	2.1 coordination and registration of tissue samples	Laboratory engineer	464.469	variable	30	10	60	0.5	1	12	6	2786.81	232.234	21.6167
	Step 2	2.2 + 2.4 evaluation and marking of samples	Pathologist	781.474	variable	20	15	45	0.333333	1	12	4	3125.9	260.491	24.2469
	Step 2	2.3 sectioning with microtome + transport	Laboratory engineer	464.469	variable	45	30	60	0.75	1	12	9	4180.22	348.351	32.425
	Step 2	2.5 preparation work	Laboratory engineer	464.469	fixed	120	60	360	2	NA	12	2	928.937	77.4114	7.20555
	Step 2	2.6 deparaffinization	Laboratory engineer	464.469	variable	10	10	10	0.166667	1	12	2	928.937	77.4114	7.20555
	Step 2	2.7 macro-dissectioning	Laboratory engineer	464.469	variable	20	10	30	0.333333	1	12	4	1857.87	154.823	14.4111
	Step 3	3.1 - 3.3 Separation of DNA and RNA, RNA extraction	Laboratory engineer	464.469	step-fixed	240	180	360	4	8	12	8	3715.75	309.646	28.8222
	Step 3	3.5 DNA extraction	Laboratory engineer	464.469	step-fixed	360	240	420	6	8	12	12	5573.62	464.469	43.2333
	Step 3	3.4 + 3.6 + 3.7 Quality controls and dilution	Laboratory engineer	464.469	step-fixed	360	240	420	6	12	12	6	2786.81	232.234	21.6167
	Step 4	4.1 DNA fragmentation and quality control	Laboratory engineer	464.469	step-fixed	360	240	420	6	12	12	6	2786.81	232.234	21.6167
	Step 4	4.2 Synthesis of cDNA from RNA	Laboratory engineer	464.469	step-fixed	240	180	300	4	12	12	4	1857.87	154.823	14.4111
	Step 4	4.3 - 4.6 Library prep until first Hybridization	Laboratory engineer	464.469	step-fixed	360	300	420	6	12	12	6	2786.81	232.234	21.6167
	Step 4	4.7 -4.9 First Capture, second hybridization, second capture	Laboratory engineer	464.469	step-fixed	420	360	480	7	12	12	7	3251.28	270.94	25.2194
	Step 4	4.10 - 4.11 Library Amplification, quality control, clean-up and normalization	Laboratory engineer	464.469	step-fixed	300	240	360	5	12	12	5	2322.34	193.529	18.0139
	Step 5	5.1 Library Pooling, dilution and denaturation	Laboratory engineer	464.469	step-fixed	300	240	360	5	12	12	5	2322.34	193.529	18.0139
	Step 5	5.2 NovaSeq maintenance wash	Laboratory engineer	464.469	step-fixed	80	80	80	1.33333	12	12	1.33333	619.291	51.6076	4.8037
	Step 5	5.2 Sequencing on NovaSeq6000	Laboratory engineer	464.469	step-fixed	120	60	180	2	12	12	2	928.937	77.4114	7.20555
	Step 5	5.3 Data transfer to the server (PDS)	Bioinformatician	557.362	fixed	15	10	30	0.25	NA	12	0.25	139.341	11.6117	1.08083
	Step 6	6.1 - 6.2 Troubleshooting	Bioinformatician	557.362	variable	20	0	120	0.333333	1	12	4	2229.45	185.787	17.2933
	Step 6	6.1 Primary analysis (LocalApp)	Bioinformatician	557.362	fixed	0	0	0	0	NA	12	0	0	0	0
	Step 6	6.2 In-House Post-Processing	Bioinformatician	557.362	variable	15	10	20	0.25	1	12	3	1672.09	139.341	12.97
	Step 6	6.3 Quality Control	Bioinformatician	557.362	variable	20	5	120	0.333333	1	12	4	2229.45	185.787	17.2933
	Step 7	7.1 National hamonization, bi-weekly 3h meeting	Molecular biologist	557.362	fixed	90	90	90	1.5	NA	12	1.5	836.043	69.6703	6.485
	Step 7	7.1 Data Interpretation and preparation of report	Molecular biologist	557.362	variable	330	180	600	5.5	1	12	66	36785.9	3065.49	285.34
	Step 8	8.1 Preparation of MTB and discussing case with mol. biologist	Pathologist	781.474	variable	12.5	10	15	0.208333	1	12	2.5	1953.69	162.807	15.1543
	Step 8	8.1 Preparation of MTB by clinician/oncologist	Oncologist	781.474	variable	12.5	10	15	0.208333	1	12	2.5	1953.69	162.807	15.1543
	Step 8	8.1 Preparation of MTB by medical geneticist	Medical geneticist	781.474	variable	12.5	10	15	0.208333	1	12	2.5	1953.69	162.807	15.1543
	Step 8	8.1 Preparation of MTB by coordinator	Coordinator	532.286	variable	10	5	15	0.166667	1	12	2	1064.57	88.7143	8.25764
	Step 8	8.2 pre-MTB meeting, 2 molecular biologists	Molecular biologist	557.362	variable	20	10	30	0.333333	1	12	4	2229.45	185.787	17.2933
	Step 8	8.2 pre-MTB meeting, 1 pathologist	Pathologist	781.474	variable	10	5	15	0.166667	1	12	2	1562.95	130.246	12.1234
	Step 8	8.2 pre-MTB meeting, 1 coordinator	Coordinator	532.286	variable	10	5	15	0.166667	1	12	2	1064.57	88.7143	8.25764
	Step 8	8.2 pre-MTB meeting, 1 oncologist	Oncologist	781.474	variable	10	5	15	0.166667	1	12	2	1562.95	130.246	12.1234
	Step 8	8.2 pre-MTB meeting, 1 bioinformatician	Bioinformatician	557.362	variable	10	5	15	0.166667	1	12	2	1114.72	92.8937	8.64666
	Step 8	8.3 MTB Meeting, 1 molecular biologists	Molecular biologist	557.362	variable	5	2	10	0.0833333	1	12	1	557.362	46.4469	4.32333
	Step 8	8.3 MTB Meeting, 1 pathologist	Pathologist	781.474	variable	5	2	10	0.0833333	1	12	1	781.474	65.1229	6.06172
	Step 8	8.3 MTB Meeting, 1 coordinator	Coordinator	532.286	variable	5	2	10	0.0833333	1	12	1	532.286	44.3571	4.12882
	Step 8	8.3 MTB Meeting, 1 oncologist	Oncologist	781.474	variable	5	2	10	0.0833333	1	12	1	781.474	65.1229	6.06172
	Step 8	8.4 Finalizing the written pathology report	Pathologist	781.474	variable	30	15	90	0.5	1	12	6	4688.85	390.737	36.3703
	Step 8	8.4 Finalizing the written pathology report	Molecular biologist	557.362	variable	30	15	90	0.5	2	12	3	1672.09	139.341	12.97
	Step 8	8.4 Answering questions from clinicians regarding analysis	Coordinator	532.286	variable	30	15	120	0.5	1	12	6	3193.71	266.143	24.7729
											12
											12
														11050.4	1028.58

## Sheet: 4c_Equipment
	Instructions for this worksheet (click on the +)
	This sheet contains all resource use related to equipment. Please follow the steps below to fill it in. 1. List of equipment and allocation to steps (Columns B, C, D, E and F) Please go over the list of equipment and description of equipment in column C and check if all necessary equipment is listed and assigned to the right step. Step 2 refers to sample registration and processing, Step 3 to DNA…
	Explanation for type of cells
	Cells that contain formulas and should not be changed.
	Cells that contain formulas leading to an (intermediate) result and should not be changed.
	Cells that contain a drop-down list that should be chosen from.
	Cells to be filled in with descriptive IDs or references to other named cells.
	Cells to be filled in with quantitative data (units, prices, quantities, etc.).
	Cells that contain formulas to check results and should not be changed.
	Equipment
	Step	Description	Equipment	Purchase price	Maintenance p.a.	Type of costs	Number of equipment needed	Expected lifetime in years			Lifetime in this scenario	Annuity factor	Weighting of costs for this step	Check total weighting	Total costs per year	Total costs per sample	Total costs per sample in USD
								Best estimate	Low value	High value
	Step 2	Microtome for sectioning	c_equip_microtome	171140	0	fixed	1	7	10	5	7	6.00205	0.1	0.1	2851.36	4.95028	0.460778
	Step 2	Microscope for macro-dissectioning	c_equip_microscope	100000	0	fixed	1	7	10	5	7	6.00205	1	1	16661	28.9253	2.6924
	Step 3	Vortexer	c_equip_vortexer	2785	0	fixed	4	7	10	5	7	6.00205	0.25	1	464.008	0.805569	0.0749834
	Step 3	Heating block	c_equip_thermomix	33915	0	fixed	2	7	10	5	7	6.00205	1	1	11301.1	19.62	1.82626
	Step 3	Microcentrifuge	c_equip_centrifuge1	27010	0	fixed	1	7	10	5	7	6.00205	1	1	4500.13	7.81272	0.727218
	Step 3	Mini G centrifuge	c_equip_centrifuge2	4245	0	fixed	1	7	10	5	7	6.00205	0.333333	1	235.753	0.409293	0.0380975
	Step 3	Qiacube for DNA/RNA extraction	c_equip_qiacube	93000	25000	fixed	1	7	10	5	7	6.00205	1	1	40494.7	70.3033	6.54392
	Step 3	Spectrophometer for QC	c_equip_nanodrop	189619	0	fixed	1	7	10	5	7	6.00205	1	1	31592.4	54.8479	5.10531
	Step 3	Fluorometer (Qubit 4) for QC	c_equip_qubit4	34950	0	fixed	1	7	10	5	7	6.00205	1	1	5823.01	10.1094	0.940994
	Step 3	Fridge for consumables	c_equip_fridge	73953.3	0	fixed	1	7	10	5	7	6.00205	0.333333	1	4107.11	7.1304	0.663706
	Step 3	Freezer -20° C for consumables, DNA samples	c_equip_freezer20	95233.9	0	fixed	1	7	10	5	7	6.00205	0.333333	1	5288.96	9.18223	0.854693
	Step 3	Freezer -80° C for RNA samples	c_equip_freezer80	121444	0	fixed	1	7	10	5	7	6.00205	0.333333	1	6744.57	11.7093	1.08992
	Step 4	Ultrasonicator for DNA fragmentation	c_equip_covaris	863000	0	fixed	1	7	10	5	7	6.00205	0.5	0.5	71892	124.813	11.6177
	Step 4	Rack for Covaris V2	c_equip_covarisrack	7732.35	0	fixed	1	7	10	5	7	6.00205	0.5	0.5	644.142	1.1183	0.104093
	Step 4	Vortexer	c_equip_vortexer	2785	0	fixed	4	7	10	5	7	6.00205	0.75	1	1392.02	2.41671	0.22495
	Step 4	Thermal cycler for library preparation	c_equip_thermalcycler	48291.1	0	fixed	3	7	10	5	7	6.00205	1	1	24137.3	41.905	3.90057
	Step 4	Fluorometer (Qubit flex) for QC	c_equip_qubitflex	67600	0	fixed	1	7	10	5	7	6.00205	1	1	11262.8	19.5535	1.82006
	Step 4	Tapestation for QC	c_equip_tapestation	630000	0	fixed	1	7	10	5	7	6.00205	1	1	104964	182.229	16.9621
	Step 4	Mini G centrifuge	c_equip_centrifuge2	4245	0	fixed	1	7	10	5	7	6.00205	0.666667	1	471.505	0.818585	0.076195
	Step 4	Heat blocks	c_equip_hybex	36129.7	0	fixed	3	7	10	5	7	6.00205	1	1	18058.7	31.3519	2.91827
	Step 4	BioShake	c_equip_bioshake	23138.9	0	fixed	3	7	10	5	7	6.00205	1	1	11565.5	20.079	1.86898
	Step 4	IKA shaker tapestation	c_equip_ikashaker	5586.52	0	fixed	1	7	10	5	7	6.00205	1	1	930.767	1.61592	0.150411
	Step 4	Plate centrifuge 5810R	c_equip_centrifuge3	103110	0	fixed	1	7	10	5	7	6.00205	1	1	17179.1	29.8249	2.77614
	Step 4	Plate centrifuge 5804	c_equip_centrifuge4	99645	0	fixed	1	7	10	5	7	6.00205	1	1	16601.8	28.8226	2.68284
	Step 4	Hamilton lab robot for library preparation	c_equip_robot	2500000	0	fixed	0	7	10	5	7	6.00205	1	1	0	0	0
	Step 4	Fridge for consumables	c_equip_fridge	73953.3	0	fixed	1	7	10	5	7	6.00205	0.333333	1	4107.11	7.1304	0.663706
	Step 4	Freezer -20° C for consumables, DNA samples	c_equip_freezer20	95233.9	0	fixed	1	7	10	5	7	6.00205	0.333333	1	5288.96	9.18223	0.854693
	Step 4	Freezer -80° C for RNA samples	c_equip_freezer80	121444	0	fixed	1	7	10	5	7	6.00205	0.333333	1	6744.57	11.7093	1.08992
	Step 5	NovaSeq 6000 sequencing platform	c_equip_novaseq	10872554	1500000	fixed	1	7	10	5	7	6.00205	0.5	0.5	1.65574e+06	2874.54	267.566
	Step 5	Fridge for consumables	c_equip_fridge	73953.3	0	fixed	1	7	10	5	7	6.00205	0.333333	1	4107.11	7.1304	0.663706
	Step 5	Freezer -20° C for consumables, DNA samples	c_equip_freezer20	95233.9	0	fixed	1	7	10	5	7	6.00205	0.333333	1	5288.96	9.18223	0.854693
	Step 5	Freezer -80° C for RNA samples	c_equip_freezer80	121444	0	fixed	1	7	10	5	7	6.00205	0.333333	1	6744.57	11.7093	1.08992
						fixed
						fixed
						fixed
						fixed
						fixed
	Step	Description	Equipment	Rental costs		Type of costs							Weighting of costs for this step	Check total weighting	Total costs per year	Total costs per sample	Total costs per sample in USD
	Step 2	Rental costs for laboratory	c_rent_MTB	422502		fixed							0.125	0.5	52812.8	91.6888	8.53451
	Step 3	Rental costs for laboratory	c_rent_MTB	422502		fixed							0.125	0.5	52812.8	91.6888	8.53451
	Step 4	Rental costs for laboratory	c_rent_MTB	422502		fixed							0.125	0.5	52812.8	91.6888	8.53451
	Step 5	Rental costs for laboratory	c_rent_MTB	422502		fixed							0.125	0.5	52812.8	91.6888	8.53451
	Step 8	Rental costs for mol-MDT room	c_rent_laboratory	38220		fixed							0.1	0.1	3822	6.63542	0.617633
																4014.33	373.659

## Sheet: 4d_Software
	Instructions for this worksheet (click on the +)
	This sheet contains all resource use related to software and storage. Please follow the steps below to fill it in. 1. List of software and allocation to steps (Columns B, C, D, and E) Please go over the list of software and description of software in column D and check if all necessary software is listed and assigned to the right step. Step 2 refers to sample registration and processing, Step 5 r…
	Explanation for type of cells
	Cells that contain formulas and should not be changed.
	Cells that contain formulas leading to an (intermediate) result and should not be changed.
	Cells that contain a drop-down list that should be chosen from.
	Cells to be filled in with descriptive IDs or references to other named cells.
	Cells to be filled in with quantitative data (units, prices, quantities, etc.).
	Cells that contain formulas to check results and should not be changed.
	Software and storage
	Step	Description	Software	License costs p.a.	Type of costs	Max. capacity	Batch size	Amount of licenses needed	Weighting of costs for this step	Check total weighting	Total costs per year	Total costs per sample	Total costs per sample in USD
	Step 2	LVMS information system for pathologists	c_soft_lvms	0	fixed	NA	12	1	0.5	1	0	0	0
	Step 5	Clarity laboratory information system	c_soft_lims	155200	fixed	NA	12	1	1	1	155200	269.444	25.0802
	Step 6	PDS precision diagnostic server hosted by Sykehus partner	c_soft_pds	0	fixed	NA	12	1	1	1	0	0	0
	Step 6	LocalApp for primary analysis of sequencing data	c_soft_primary	0	fixed	NA	12	1	1	1	0	0	0
	Step 6	Isilon for data back-up	c_soft_back	0	fixed	NA	12	1	1	1	0	0	0
	Step 6	TSOPPI self-developed code for post-processing	c_soft_post	0	fixed	NA	12	1	0.5	0.5	0	0	0
	Step 6	PRONTO self-developed code for report generation	c_soft_report	0	fixed	NA	12	1	0.5	0.5	0	0	0
	Step 6	DRAGEN software for seconday analysis	c_soft_dragen	0	fixed	NA	12	1	0	0	0	0	0
	Step 7	CKB clinical knowledgedatabase for interpretation	c_soft_CKB	16114.9	fixed	NA	12	1	1	1	16114.9	27.9773	2.60417
	Step 8	LVMS information system for pathologists	c_soft_lvms	0	fixed	NA	12	1	0.5	1	0	0	0
							12
							12
							12
							12
							12
	Step	Description	Storage	Cost per TiB p.a.	Type of costs	Data volume in TiB			Amount in this scenario	Storage length in years	Total costs per sample per year	Total discounted costs over total storage length	Total discounted costs over total storage length, in USD
						best estimate	low value	high value
	Step 9	Storage costs per patient sample	c_data_TiB	600	variable	0.019	0.0152	0.0228	0.019	10	11.4	92.4642	8.60669
												389.886	36.2911

## Sheet: 5_Flex. analysis
	Instructions for this worksheet (click on the +)
	This sheet contains the flexible analysis simulating different batch sizes. 1. Flexible analysis - impact of batch size The data table to the left simulates the sample costs per cost category using different batch sizes. The data table in the middle simulates the sample costs per cost step using different batch sizes. The data table to the right simulates the full time equivalent per type of pers…
	Explanation for type of cells
	Cells that contain formulas and should not be changed.
	Cells that contain formulas leading to an (intermediate) result) and should not be changed.
	Cells that contain a drop-down list that should be chosen from.
	Cells to be filled in with descriptive IDs or references to other named cells.
	Cells to be filled in with quantitative data (units, prices, quantities, etc.).
	Cells that contain formulas to check results and should not be changed.
	Definition of batch size (do not change here, cell is linked to the summary sheet )
	batch size	12
	Flexible analysis - impact of batchsize
	Costs per cost category								Costs per step												Full time equivalent (FTE) per type of personnel
	Batch size	Consumables	Personnel	Equipment	Software and storage	Overhead	Total costs		Batch size	Analysis request and sampling	Sample registration and processing	DNA/RNA extraction	Library preparation	Sequencing	Data Analysis	Data interpretation	Molecular tumor board and reporting	Storage	Total costs			Coordinator	Pathologist	Oncologist	Laboratory engineer	Bioinformatician	Molecular biologist	Total
		10899.3	11050.4	4014.33	389.886	5270.77	31624.6			1928.39	1800.98	1969.46	10898	7833.27	613.099	3795.77	2674.71	110.957	31624.6			0.532114	0.792686	0.1728	2.56	0.363429	2.07086	6.56046
	1	47518.9	34829.9	48172	3661.53	26836.4	161019		1	1928.39	7371.18	13868.5	35113.2	93999.2	613.099	5084.72	2929.51	110.957	161019		1	0.0443429	0.0660571	0.0144	1.55657	0.0365714	0.217143	1.9408
	4	17553.1	15031.9	12043	984.73	9122.55	54735.3		4	1928.39	2813.74	3752.9	15295.6	23499.8	613.099	4030.12	2690.64	110.957	54735.3		4	0.177371	0.264229	0.0576	1.75543	0.125714	0.717714	3.12091
	8	12558.8	11755.4	6021.5	538.597	6174.88	37049.3		8	1928.39	2054.17	2066.97	11992.7	11749.9	613.099	3854.36	2678.7	110.957	37049.3		8	0.354743	0.528457	0.1152	2.02057	0.244571	1.39429	4.70354
	12	10899.3	11050.4	4014.33	389.886	5270.77	31624.6		12	1928.39	1800.98	1969.46	10898	7833.27	613.099	3795.77	2674.71	110.957	31624.6		12	0.532114	0.792686	0.1728	2.56	0.363429	2.07086	6.56046
	16	10232.1	11636.4	3010.75	315.531	5038.97	30233.8		16	1928.39	1871.49	1781.37	11324.1	6165.24	613.099	3766.47	2672.72	110.957	30233.8		16	0.709486	1.05691	0.2304	3.98629	0.482286	2.74743	9.30423
	24	10457.8	10777.5	2007.17	241.175	4696.73	28180.4		24	1928.39	1679.19	1546.83	10449.1	5444.91	613.099	3737.18	2670.73	110.957	28180.4		24	1.06423	1.58537	0.3456	4.79086	0.72	4.10057	12.7438
	32	9819.73	10962.5	1505.37	203.997	4498.31	26989.9		32	1928.39	1681.6	1534.06	10500.7	4228.83	613.099	3722.53	2669.74	110.957	26989.9		32	1.41897	2.11383	0.4608	6.75657	0.957714	5.45371	17.3445
	64	9648.43	10932.7	752.687	148.231	4296.41	25778.5		64	1928.39	1635.93	1462.66	10333.5	3325.11	613.099	3700.56	2668.24	110.957	25778.5		64	2.83794	4.22766	0.9216	13.4583	1.90857	10.8663	34.5861
	in USD
		Consumables	Personnel	Equipment	Software and storage	Overhead	Total costs			Analysis request and sampling	Sample registration and processing	DNA/RNA extraction	Library preparation	Sequencing	Data Analysis	Data interpretation	Molecular tumor board and reporting	Storage	Total costs
	1	4423.12	3242.01	4483.91	340.819	2497.97	14987.8		1	179.497	686.118	1290.89	3268.38	8749.57	57.068	473.292	272.683	10.328	14987.8
	4	1633.87	1399.19	1120.98	91.6599	849.138	5094.83		4	179.497	261.907	349.324	1423.74	2187.39	57.068	375.129	250.448	10.328	5094.83
	8	1168.99	1094.21	560.488	50.1333	574.765	3448.59		8	179.497	191.205	192.396	1116.3	1093.7	57.068	358.768	249.336	10.328	3448.59
	12	1014.52	1028.58	373.659	36.2911	490.61	2943.66		12	179.497	167.637	183.32	1014.4	729.13	57.068	353.315	248.966	10.328	2943.66
	16	952.42	1083.13	280.244	29.37	469.033	2814.2		16	179.497	174.201	165.812	1054.06	573.869	57.068	350.588	248.78	10.328	2814.2
	24	973.428	1003.18	186.829	22.4489	437.178	2623.07		24	179.497	156.301	143.981	972.614	506.82	57.068	347.861	248.595	10.328	2623.07
	32	914.033	1020.4	140.122	18.9883	418.709	2512.25		32	179.497	156.525	142.792	977.415	393.625	57.068	346.498	248.503	10.328	2512.25
	64	898.088	1017.63	70.0611	13.7975	399.915	2399.49		64	179.497	152.274	136.146	961.856	309.506	57.068	344.453	248.364	10.328	2399.49
	Flexible analysis - scenarios
	Hardcopy of data tables resulting when changing the parameters on the parameters tab (best estimate, low value, high value)
		Consumables	Personnel	Equipment	Software and storage	Overhead	Total costs	% change			Base case	Low values	High values	Consumables -50%	Incl. development costs	Robotic automation
	Manual library preparation 12 samples 'Base case'	10899.3	11050.4	4014.33	389.886	5270.77	31624.6	Reference		1	161019	139782	194227	132507	176259	196942
	Low values	10899.3	6490.31	3417.51	371.393	4235.7	25414.2	-0.196379		4	54735.3	45922	72580.5	44203.4	58545.4	63679.6
	High values	10899.3	22436.6	4813.66	408.379	7711.58	46269.5	0.463085		8	37049.3	30292.6	52389.7	29513.9	38954.3	41497
	Consumables -50%	5449.64	11050.4	4014.33	389.886	4180.84	25085	-0.206787		12	31624.6	25414.2	46269.5	25085	32894.6	34567.2
	Incl. development costs	10899.3	11050.4	4014.33	1448.25	5482.44	32894.6	0.0401596		16	30233.8	24052.6	44705.1	24094.5	31186.3	30951.1
	Incl. 10% failure in steps 3-5						33694.7	0.0654576		24	28180.4	22423.3	42176.1	21905.7	28815.4	30281.2
	Excl. step 8 MTB and reporting						28949.9	-0.084577		32	26989.9	21270.6	40887.2	21098	27466.1	27812.2
	Manual library preparation 24 samples	10457.8	10777.5	2007.17	241.175	4696.73	28180.4	-0.10891		64	25778.5	20203.1	39458.5	19989.4	26016.6	26283.9
	Automated library preparation 16 samples	10655.7	10770.4	4050.98	315.531	5158.52	30951.1	-0.021296
	Automated library preparation 32 samples	10236.5	10710.9	2025.49	203.997	4635.36	27812.2	-0.120552
										in USD	Base case	Low values	High values	Consumables -50%	Incl. development costs	Robotic automation
										1	14987.8	13011.1	18078.9	12334	16406.4	18331.6
	in USD	Consumables	Personnel	Equipment	Software and storage	Overhead	Total costs	% change		4	5094.83	4274.48	6755.88	4114.51	5449.48	5927.37
	Manual library preparation 12 samples 'Base case'	1014.52	1028.58	373.659	36.2911	490.61	2943.66	Reference		8	3448.59	2819.68	4876.5	2747.2	3625.92	3862.59
	Low values	1014.52	604.127	318.106	34.5697	394.264	2365.58	-0.196379		12	2943.66	2365.58	4306.82	2334.95	3061.87	3217.56
	High values	1014.52	2088.43	448.062	38.0124	717.804	4306.82	0.463085		16	2814.2	2238.85	4161.2	2242.75	2902.86	2880.97
	Consumables -50%	507.259	1028.58	373.659	36.2911	389.158	2334.95	-0.206787		24	2623.07	2087.19	3925.81	2039.01	2682.17	2818.61
	Incl. development costs	1014.52	1028.58	373.659	134.805	510.312	3061.87	0.0401596		32	2512.25	1979.9	3805.83	1963.83	2556.58	2588.79
	Incl. 10% failure in steps 3-5						3136.34	0.0654576		64	2399.49	1880.53	3672.85	1860.64	2421.66	2446.54
	Excl. step 8 MTB and reporting						2694.69	-0.084577
	Manual library preparation 24 samples	973.428	1003.18	186.829	22.4489	437.178	2623.07	-0.10891
	Automated library preparation 16 samples	991.848	1002.52	377.07	29.37	480.162	2880.97	-0.021296
	Automated library preparation 32 samples	952.823	996.981	188.535	18.9883	431.466	2588.79	-0.120552

## Sheet: Library_Prep_automation
	Instructions for this worksheet (click on the +)
	This sheet lists all the changes that are made to the costing framework in order to calculate costs using the Hamilton for automated library preparation compared to manual library preparation. Please make these changes in a new copy of the costing framework, and save the changed file with a new name.
	Sheet 0_Summary
	Change the batch size from 12 to 16 (cell D9).
	Sheet 4a_Consumables
	In the section that lists consumables for step 4, include 10 new rows and then copy the below list of consumables into the section for step 4.
	Ensure that the total consumable costs at the right-hand lower corner of the table include the new rows.
									Explanation
	Step	Description	Consumable name	Unit cost	Unit	Type of cost	Amount	Max. capacity
	Step 4	DNA fragmentation with Covaris	8 microTube Strip Covaris	79.3341	96	variable	2	1	changed from 1 to 2
	Step 4	For QC	PCR plates	66.048	25	step-fixed	2	96	changed from 1 to 2
	Step 4	Transfer after fragmentation	PCR tube 8-strip	5.84868	120	step-fixed	0	8	changed from 1 to 0
	Step 4	Kit for library preparation	TSO500 DNA/RNA HT automation, Illumina	6667.36	32	variable	1	1	changed type of kit
	Step 4	Indexes	Index for Sequencing automation (96 indexes)	151.973	96	step-fixed	1	96	changed type of index
	Step 4	Kit for Qubit	Qubit HS dsDNA assay kit	6.35	500	variable	1	1
	Step 4	Tubes 1.5 ml	Microcentrifuge tubes	1.80528	250	step-fixed	4	16	changed amount to 4 for 16 samples
	Step 4	Tubes 50 ml	50 ml conical tubes	3.18	500	step-fixed	3	16	changed capacity to 16 samples
	Step 4	20µl pipette filtered tips	20 ul pipette filtered tips	2.14301	1920	variable	0	1	not used with Hamilton
	Step 4	200µl pipette filtered tips	200 ul pipette filtered tips	2.59896	960	variable	0	1	not used with Hamilton
	Step 4	300µl pipette filtered tips	300 ul pipette filtered tips	2.125	960	variable	0	1	not used with Hamilton
	Step 4	1000µl pipette filtered tips	1000 ul pipette filtered tips	2.73943	1000	variable	0	1	not used with Hamilton
	Step 4	50 ul pipette filtered tips Hamilton	50 ul pipette filtered tips Hamilton	1.17622	5760	step-fixed	480	16	new consumable
	Step 4	300 ul pipette filtered tips Hamilton	300 ul pipette filtered tips Hamilton	2.68837	5760	step-fixed	1248	16	new consumable
	Step 4	1000 ul pipette filtered tips Hamilton	1000 ul pipette filtered tips Hamilton	1.70182	3840	step-fixed	192	16	new consumable
	Step 4	For library preparation	PCR plates	66.048	25	step-fixed	0	96	not used with Hamilton
	Step 4	Measuring DNA conc during LP	Pipetting reservoirs	10.168	200	step-fixed	3	96	used for QC instead
	Step 4	For library preparation	HSP plate	69.9	50	step-fixed	11	16	new consumable
	Step 4	For library preparation	Reservoir for automation	257.229	25	step-fixed	4	16	new consumable
	Step 4	For library preparation	60 ml reagent troughs	60.3571	28	step-fixed	12	16	new consumable
	Step 4	For library preparation	PCR plate seal, adhesive	15.5	500	step-fixed	3	96	changed amount to 3
	Step 4	For library preparation	PCR plate seal foil	30.24	50	step-fixed	1	96
	Step 4	For library preparation	Nuclease-free water	0.637	10000	step-fixed	30	16	changed to 30ml for 16 samples
	Step 4	For library preparation	Ethanol absolute	1.488	500	step-fixed	120	1	changed to 120ml for 16 samples
	Step 4	For library preparation	PCR lid	95.5789	50	step-fixed	3	16	new consumable
	Step 4	For library preparation	Molecular Biology or PCR Grade Mineral Oil	42.4	5	step-fixed	3	16	new consumable
	Step 4	For library preparation	Pipets magnifier	7.98764	200	step-fixed	6	16	new consumable
	Step 4	For library preparation	Finntipps	11.2917	120	step-fixed	1	16	new consumable
	Step 4	Measuring DNA conc during LP	QubitFlex Assay Tubes Strips	15.5252	125	step-fixed	6	16	changed to 6 strips for 16 samples
	Step 4	For library preparation	96-well MIDI plates	61.7	50	step-fixed	17	96	changed to 17 per batch
	Step 4	For library preparation	PCR tube 8-strip	5.84868	120	step-fixed	0	8	not used with Hamilton
	Step 4	For QC	TapeStation 96-well plate	124.15	30	step-fixed	3	96	changed to 3 per batch
	Step 4	For QC	TapeStation 96-well plate seal	35.7967	100	step-fixed	3	96	changed to 3 per batch
	Step 4	For QC	TapeStation High Sensitivity RNA ScreenTape	33.4894	112	variable	1	1
	Step 4	For QC	TapeStation High Sensitivity RNA Sample Buffer	11.1634	112	variable	1	1
	Step 4	For QC	TapeStation High Sensitivity D1000 DNA Sample Buffer	8.1534	112	variable	2	1
	Step 4	For QC	TapeStation High Sensitivity D1000 DNA ScreenTape	47.3089	112	variable	1	1
	Step 4	For QC	TapeStation D1000 DNA ScreenTape	30.4342	112	variable	2	1	changed to 2
	Step 4	For QC	TapeStation D1000 DNA Sample Buffer	6.90641	112	variable	3	1
	Sheet 4b_Personnel
	In Step 3, 4 and 5, update the working time in minutes and the max. capacity for the following steps. Use the same value for best, low value and high value estimate (no range):
	Step	Description	Staff type	Type of costs	Working time in minutes			Max. capacity	Explanation
					Best estimate	Low value	High value
	Step 3	3.4 + 3.6 + 3.7 Quality controls and dilution	Laboratory engineer	step-fixed	450	450	450	16	Higher time estimate for 16 samples
	Step 4	4.1 DNA fragmentation and quality control	Laboratory engineer	step-fixed	420	420	420	16	Standardized time estimate for 16 samples
	Step 4	4.2 Synthesis of cDNA from RNA	Laboratory engineer	step-fixed	420	420	420	16	Standardized time estimate for 16 samples
	Step 4	4.3 - 4.6 Library prep until first Hybridization	Laboratory engineer	step-fixed	420	420	420	16	Standardized time estimate for 16 samples
	Step 4	4.7 -4.9 First Capture, second hybridization, second capture	Laboratory engineer	step-fixed	420	420	420	16	Standardized time estimate for 16 samples
	Step 4	4.10 - 4.11 Library Amplification, quality control, clean-up and normalization	Laboratory engineer	step-fixed	420	420	420	16	Standardized time estimate for 16 samples
	Step 5	5.1 Library Pooling, dilution and denaturation	Laboratory engineer	step-fixed	300	300	300	16	No range with automated library preparation
	Step 5	5.2 NovaSeq maintenance wash	Laboratory engineer	step-fixed	80	80	80	16	Update the max. Capacity to 16 samples
	Step 5	5.2 Sequencing on NovaSeq6000	Laboratory engineer	step-fixed	120	120	120	16	No range with automated library preparation
	Then add the following two rows to Step 4. Ensure that the total personnel costs at the right-hand lower corner of the table include the new rows:
	Step 4	4.0 Hamilton preparations and maintenance	Laboratory engineer	step-fixed	240	240	240	16
	Sheet 4c_Equipment
	In Step 4, change the number of equipment needed in column H for the following equipment:
	Description	Old value	New value	Explanation
	Thermal cycler for library preparation	3	1	2 Thermacyclers are included in the Hamilton laboratory robot.
	Heat blocks	3	0	Heat blocks are included in the Hamilton library robot.
	Hamilton lab robot for library preparation	0	2	Including of equipment costs for the 2 Hamilton library robots used.
	Sheet 4d_Software
	No changes needed.

[truncated: 1 more sheets: List fields]
